# Supplementary material for: Telomeric repeat diversity across Nepomorpha (Hemiptera, Heteroptera) revealed by whole-genome sequencing data
Source: Comp Cytogenet. 2026 Jul 22;20:171–86. doi: 10.3897/compcytogen.20.198500 (PMC13421425; doi:10.3897/compcytogen.20.198500)
Supplement: Supplementary material 1 — Candidate sequences [file comparative_cytogenetics-20-171_article-198500__-s001.csv]

Superfamily	Family	Genus	Species	accession	mer_length	top_sequence_5_10	permutation_of_the-sequence_5_10	number_of_repeat	number_of_reverse_repeat	number_of_pure_repeat	strand	number_of_pure_repeat_ranking
Nepoidea	Nepidae	Nepa	Nepa cinerea Linnaeus, 1758	SRR11470103	5	TTAGG	TTAGG	2334520	1672356	1057121	-	top1
Nepoidea	Nepidae	Nepa	Nepa cinerea Linnaeus, 1758	SRR13212381	5	TTAGG	TTAGG	86063	62612	102998	-	top1
Nepoidea	Nepidae	Nepa	Nepa cinerea Linnaeus, 1758	SRR34575523	5	TTAGG	TTAGG	86063	62612	102998	-	top1
Nepoidea	Nepidae	Ranatra	Ranatra linearis (Linnaeus, 1758)	SRR34564609	5	TTAGG	TTAGG	10082	7720	50663	-	top1
Nepoidea	Belostomatidae	Lethocerus	Lethocerus indicus (Lepeletier & Serville, 1825)	SRR34512194	5	TTAGG	TTAGG	1808444	1257520	1685549	-	top1
Nepoidea	Belostomatidae	Appasus	Appasus japonicus Vuillefroy, 1864	SRR15404221	5	TTAGG	TTAGG	21412	12670	0	-	top1
Corixoidea	Corixidae	Callicorixa	Callicorixa gebleri (Fieber, 1848)	SRR34512195	5	TTAGG	TTAGG	709800	523571	655134	-	top1
Corixoidea	Corixidae	Cymatia	Cymatia bonsdorffii (Fieber, 1864)	SRR34564612	5	TTAGG	TTAGG	1668	710	2523	-	top1
Corixoidea	Corixidae	Hesperocorixa	Hesperocorixa castanea (Thomson, 1869)	SRR34564611	5	TTAGG	TTAGG	824	404	837	-	top1
Corixoidea	Corixidae	Sigara	Sigara lateralis (Leach, 1817)	SRR24800582	5	TTAGG	TTAGG	9855	8872	3039	-	top1
Corixoidea	Diaprepocoridae	Diaprepocoris	Diaprepocoris barycephalus Kirkaldy, 1897	SRR34575526	5	TTAGG	TTAGG	23640	10773	83998	+	top1
Corixoidea	Diaprepocoridae	Diaprepocoris	Diaprepocoris zealandiae Hale, 1924	SRR13213151	5	TTAGG	TTAGG	2742192	2137970	3882148	-	top1
Corixoidea	Diaprepocoridae	Diaprepocoris	Diaprepocoris zealandiae Hale, 1924	SRR34564610	5	TTAGG	TTAGG	2742192	2137970	3882148	-	top1
Corixoidea	Micronectidae	Micronecta	Micronecta sp.	SRR34575525	5	TTAGG	TTAGG	2287	1622	4470	-	top1
Corixoidea	Micronectidae	Tenagobia	Tenagobia incerta Lundblad 1929	SRR13212379	5	TTAGG	TTAGG	3338	2238	7002	+	top1
Corixoidea	Micronectidae	Tenagobia	Tenagobia incerta Lundblad 1929	SRR34575524	5	TTAGG	TTAGG	3338	2238	7002	+	top1
Naucoroidea	Naucoridae	Cryphocricos	Cryphocricos sp.	SRR34517044	10	TGGATAGGTG	TGGATAGGTG	2928	2550	12639	+	top1
Naucoroidea	Naucoridae	Heleolaccocoris	Heleolaccocoris ovatus (Montandon, 1897)	SRR34517046	5	GGATT	GGATT	10915	10861	35035	-	top1
Naucoroidea	Naucoridae	Limnocoris	Limnocoris sp.	SRR34517043	10	TGGATAGGAG	TGGATAGGAG	26076	23648	58750	-	top1
Naucoroidea	Naucoridae	Naucoris	Naucoris scutellaris Stål, 1860	SRR34517045	10	TGGATAGGAG	TGGATAGGAG	70710	60853	52776	+	top1
Naucoroidea	Aphelocheiridae	Aphelocheirus	Aphelocheirus aestivalis (Fabricius, 1794)	SRR11470048	10	TGTGCCTCTC	TGCCTCTCTG	4989981	4706917	61220	-	top1
Naucoroidea	Aphelocheiridae	Aphelocheirus	Aphelocheirus aestivalis (Fabricius, 1794)	SRR11470048	10	TGTGGATAGG	TGGATAGGTG	41135	32358	6452	-	top3
Naucoroidea	Aphelocheiridae	Aphelocheirus	Aphelocheirus hainanensis Zettel, 1998	SRR34517042	10	TGTGGATAGG	TGGATAGGTG	1876	1740	16236	-	top1
Naucoroidea	Potamocoridae	Potamocoris	Potamocoris hungerfordi (De Carlo, 1968)	SRR34575522	10	TGTGGATAGG	TGGATAGGTG	1763	1213	6159	-	top1
Naucoroidea	Potamocoridae	Potamocoris	Potamocoris sp.	SRR13212375	10	TGTGGATAGG	TGGATAGGTG	1763	1213	6159	-	top1
Naucoroidea	Potamocoridae	Potamocoris	Potamocoris sp.	SRR34517047	10	AGTGGATAGG	TGGATAGGAG	4960	3772	27545	-	top1
Notonectoidea	Notonectidae	Anisops	Anisops kuroiwae Matsumura, 1915	SRR34517041	10	TTGGATAGGG	TGGATAGGGT	6307	5255	30330	-	top1
Notonectoidea	Notonectidae	Enithares	Enithares chinensis Brooks, 1948	SRR34575521	10	TTGGATAGGG	TGGATAGGGT	1625805	1305089	357169	-	top1
Pleoidea	Helotrephidae	Helotrephes	Helotrephes semiglobosus Stål, 1860	SRR34575520	10	TTGGATAGGG	TGGATAGGGT	1039805	790779	188127	-	top1
Pleoidea	Pleidae	Paraplea	Paraplea indistinguenda (Matsumura, 1905)	SRR34517040	10	TTGGATAGGG	TGGATAGGGT	265876	230711	85257	-	top1
Pleoidea	Pleidae	Plea	Plea minutissima Leach, 1818	SRR34564608	10	TTGGATAGGG	TGGATAGGGT	15930	15246	34317	+	top1
Ochteroidea	Ochteridae	Ochterus	Ochterus breviculus Latreille, 1807	SRR34517048	10	TTGGTTAGTG	TGGTTAGTGT	32266	21268	129622	+	top1
Ochteroidea	Gelastocoridae	Gelastocoris	Gelastocoris sp.	SRR34517049	10	ATGGTTAGTG	TGGTTAGTGA	16636	8412	121480	+	top1
