# Supplementary material for: Telomeric repeat diversity across Nepomorpha (Hemiptera, Heteroptera) revealed by whole-genome sequencing data
Source: Comp Cytogenet. 2026 Jul 22;20:171–86. doi: 10.3897/compcytogen.20.198500 (PMC13421425; doi:10.3897/compcytogen.20.198500)
Supplement: Supplementary material 2 — Metadata [file comparative_cytogenetics-20-171_article-198500__-s002.csv]

Column name	Description
Superfamily	Superfamily-level taxonomic classification of the species, following the phylogenetic framework of Ye et al. (2022).
Family	Family-level taxonomic classification of the species.
Genus	Genus name of the species.
Species	Full species name (genus and specific epithet, including authorship where applicable in the main text).
accession	NCBI Sequence Read Archive (SRA) run accession ID for the whole-genome short-read FASTQ dataset analysed. All datasets were downloaded from the SRA (accessed 26 January 2026) and filtered to retain only those with AvgSpotLen ≥ 300 bp.
mer_length	Length in nucleotides (k) of the candidate telomeric repeat motif reported by TREW for that dataset. Values are 5 (pentamer) or 10 (decamer), corresponding to the k-mer length range specified in the TREW run (trew short 5 10).
top_sequence_5_10	The exact k-mer sequence as reported by TREW in its high-stringency ("H:") output — i.e., the specific cyclic permutation returned by the tool before any manual rotation.
permutation_of_the-sequence_5_10	A cyclic permutation of the motif reported in top_sequence_5_10, chosen to best illustrate sequence similarities among the motifs recovered from different taxa in the study. For tandem repeat motifs, different reading starting positions yield equivalent sequences (e.g., TGGATAGGGT and TTGGATAGGG are cyclic permutations of the same repeat unit).
number_of_repeat	Number of repeat occurrences of the motif on the predominant strand, as reported by TREW.
number_of_reverse_repeat	Number of occurrences of the motif on the reverse-complement strand orientation, as reported by TREW.
number_of_pure_repeat	Number of repeat occurrences supported in both orientations/ends under TREW's internal consistency checks. This metric was used as the primary criterion for selecting the final candidate telomeric motif per dataset, as the most conservative indicator of a robust, strand-consistent tandem repeat signal within reads.
strand	The predominant strand orientation of the repeat motif as reported by TREW (+ or −).
number_of_pure_repeat_ranking	Rank position of the reported motif among the top three candidates extracted from TREW's high-stringency ("H:") output for that dataset, ranked by number of pure repeat. "top1" indicates the highest-ranked motif. A rank other than top1 (e.g., "top3") indicates that a lower-ranked motif is reported because the higher-ranked candidate was considered to represent a satellite or other repetitive elem…
